# Supplementary material for: Antibiotic Susceptibility Profiling of Human Pathogenic Staphylococcus aureus Strains Using Whole Genome Sequencing and Genome-Scale Annotation Approaches
Source: Microorganisms. 2023 Apr 26;11(5):1124. doi: 10.3390/microorganisms11051124 (PMC10221271; doi:10.3390/microorganisms11051124)
Supplement: Supplementary file 1 [file microorganisms-11-01124-s001.zip]

Archive with 1 entries (1 files):
- microorganisms-2350313-supplementary.pdf
